# Supplementary material for: Antioxidant Efficacy of a Standardized Red Orange (Citrus sinensis (L.) Osbeck) Extract in Elderly Subjects: A Randomized, Double Blind, Controlled Study
Source: Nutrients. 2022 Oct 11;14(20):4235. doi: 10.3390/nu14204235 (PMC9611767; doi:10.3390/nu14204235)
Supplement: Supplementary file 1 [file nutrients-14-04235-s001.zip]

Archive with 1 entries (1 files):
- nutrients-1941267-supplementary.pdf
